# Supplementary material for: BNT162b2 mRNA Vaccination Leads to Long-Term Protection from COVID-19 Disease
Source: Vaccines (Basel). 2021 Oct 12;9(10):1164. doi: 10.3390/vaccines9101164 (PMC8538967; doi:10.3390/vaccines9101164)
Supplement: Supplementary file 1 [file vaccines-09-01164-s001.zip]

Archive with 1 entries (1 files):
- vaccines-1394774-supplementary.pdf
